# Supplementary material for: Reduction of Blood Oxidative Stress Following Colorectal Cancer Resection
Source: Cancers (Basel). 2024 Oct 21;16(20):3550. doi: 10.3390/cancers16203550 (PMC11505646; doi:10.3390/cancers16203550)
Supplement: Supplementary file 1 [file cancers-16-03550-s001.zip]

Archive with 1 entries (1 files):
- cancers-3239520-supplementary.pdf
